# Supplementary material for: MEKK5 Interacts with and Negatively Regulates the E3 Ubiquitin Ligase NEDD4 for Mediating Lung Cancer Cell Migration
Source: Life (Basel). 2021 Oct 29;11(11):1153. doi: 10.3390/life11111153 (PMC8620495; doi:10.3390/life11111153)
Supplement: Supplementary file 1 [file life-11-01153-s001.zip]

Archive with 1 entries (1 files):
- life-1421805-supplementary.pdf
